# Supplementary material for: Exploratory Multimodal Analysis of Vascular Changes in Basal Cell Carcinoma Before and After Topical Imiquimod Therapy Using Dermoscopy and Non-Invasive Imaging
Source: Cancers (Basel). 2026 Jul 4;18(13):2153. doi: 10.3390/cancers18132153 (PMC13360017; doi:10.3390/cancers18132153)
Supplement: Supplementary file 1 [file cancers-18-02153-s001.zip]

Archive with 1 entries (1 files):
- cancers-4375509-supplementary.pdf
